# Supplementary material for: Refractive Errors and Amblyopia in Mexican Children Aged 6–12 Years: Clinical Prevalence and Visual Impact
Source: Children (Basel). 2025 Dec 2;12(12):1641. doi: 10.3390/children12121641 (PMC12731987; doi:10.3390/children12121641)
Supplement: Supplementary file 1 [file children-12-01641-s001.zip]

Archive with 1 entries (1 files):
- children-4002515-supplementary.xlsx
