# Supplementary material for: Refractive Errors and Amblyopia in Mexican Children Aged 6–12 Years: Clinical Prevalence and Visual Impact
Source: Children (Basel). 2025 Dec 2;12(12):1641. doi: 10.3390/children12121641 (PMC12731987; doi:10.3390/children12121641)
Supplement: Supplementary file 1 [file children-12-01641-s001.zip › children-4002515-supplementary.xlsx]

## Sheet: STable S1
State	n	Astigmatism prevalence % (95% CI)	Myopia prevalence % (95% CI)	Hyperopia prevalence % (95% CI)
Aguascalientes	9632	33.85% (32.90% - 34.80%)	42.72% (41.73% - 43.72%)	1.10% (0.90% - 1.33%)
Baja California	48316	37.04% (36.61% - 37.47%)	37.47% (37.04% - 37.90%)	2.65% (2.51% - 2.80%)
Baja California Sur	1507	36.03% (33.60% - 38.51%)	45.52% (42.98% - 48.08%)	1.06% (0.61% - 1.72%)
Campeche	1615	36.22% (33.87% - 38.62%)	47.55% (45.09% - 50.02%)	0.80% (0.43% - 1.37%)
Chiapas	13818	27.57% (26.82% - 28.32%)	42.19% (41.37% - 43.02%)	0.75% (0.62% - 0.91%)
Chihuahua	21818	37.64% (37.00% - 38.29%)	44.55% (43.89% - 45.22%)	2.28% (2.08% - 2.48%)
Ciudad de Mexico	92407	48.58% (48.26% - 48.90%)	50.88% (50.56% - 51.21%)	0.86% (0.80% - 0.92%)
Coahuila	17800	37.50% (36.79% - 38.22%)	43.89% (43.16% - 44.62%)	1.63% (1.45% - 1.83%)
Colima	5575	19.17% (18.15% - 20.23%)	32.83% (31.59% - 34.08%)	1.00% (0.76% - 1.30%)
Durango	16156	32.28% (31.56% - 33.01%)	40.38% (39.62% - 41.14%)	1.65% (1.46% - 1.86%)
Estado de Mexico	147041	49.05% (48.80% - 49.31%)	49.07% (48.81% - 49.32%)	0.97% (0.92% - 1.02%)
Guanajuato	42333	35.37% (34.92% - 35.83%)	43.24% (42.77% - 43.72%)	0.96% (0.87% - 1.06%)
Guerrero	5597	25.28% (24.15% - 26.44%)	37.23% (35.97% - 38.52%)	0.86% (0.63% - 1.14%)
Hidalgo	7015	39.63% (38.48% - 40.79%)	40.90% (39.74% - 42.06%)	0.98% (0.77% - 1.24%)
Jalisco	58175	28.87% (28.50% - 29.24%)	37.02% (36.62% - 37.41%)	1.47% (1.37% - 1.57%)
Michoacan	13756	34.04% (33.24% - 34.83%)	42.40% (41.57% - 43.23%)	0.96% (0.80% - 1.14%)
Morelos	1656	34.42% (32.13% - 36.76%)	45.23% (42.81% - 47.66%)	0.91% (0.51% - 1.49%)
Nayarit	8713	25.43% (24.52% - 26.36%)	34.91% (33.91% - 35.92%)	0.98% (0.78% - 1.20%)
Nuevo Leon	47189	33.84% (33.41% - 34.27%)	45.80% (45.35% - 46.25%)	1.72% (1.61% - 1.85%)
Oaxaca	6226	32.69% (31.52% - 33.87%)	39.34% (38.12% - 40.56%)	0.48% (0.33% - 0.69%)
Puebla	32432	42.38% (41.85% - 42.92%)	49.02% (48.47% - 49.57%)	0.64% (0.56% - 0.73%)
Queretaro	20933	39.81% (39.14% - 40.47%)	45.58% (44.90% - 46.26%)	1.00% (0.87% - 1.15%)
Quintana Roo	6776	29.47% (28.39% - 30.57%)	43.62% (42.44% - 44.82%)	0.86% (0.65% - 1.11%)
San Luis Potosi	15192	40.11% (39.33% - 40.90%)	45.79% (44.99% - 46.58%)	1.76% (1.55% - 1.98%)
Sinaloa	32586	26.15% (25.67% - 26.63%)	33.66% (33.14% - 34.17%)	1.29% (1.17% - 1.42%)
Sonora	34362	35.40% (34.89% - 35.91%)	38.97% (38.46% - 39.49%)	2.21% (2.06% - 2.37%)
Tabasco	8424	24.26% (23.35% - 25.19%)	38.39% (37.35% - 39.44%)	0.99% (0.79% - 1.22%)
Tamaulipas	15959	36.48% (35.73% - 37.23%)	44.06% (43.28% - 44.83%)	1.89% (1.69% - 2.12%)
Tlaxcala	2923	52.00% (50.17% - 53.83%)	47.42% (45.59% - 49.25%)	1.06% (0.72% - 1.50%)
Veracruz	33868	30.37% (29.88% - 30.87%)	39.53% (39.01% - 40.06%)	0.83% (0.73% - 0.93%)
Yucatan	7428	29.01% (27.98% - 30.06%)	41.03% (39.91% - 42.16%)	1.06% (0.84% - 1.32%)
Zacatecas	7144	40.34% (39.20% - 41.49%)	44.36% (43.20% - 45.52%)	2.03% (1.72% - 2.38%)
Total	784372	38.41% (38.30% - 38.52%)	43.86% (43.75% - 43.97%)	1.29% (1.27% - 1.32%)
STable S1. Prevalence of astigmatism, myopia and hyperopia in Mexican outpatients by state. Abreviatures: CI=Confidence interval

## Sheet: STable S2
			Astigmatism		Myopia		Hyperopia
Age (years)	Sex	n	Prevalence % (95% CI)	ꭓ2	Prevalence % (95% CI)	ꭓ2	Prevalence % (95% CI)	ꭓ2
6	Female	28262	33.22% (32.68% - 33.78%)	29.31, p < 0.0001	28.26% (27.74% - 28.79%)	0.43 , p-value = 0.5127	1.31% (1.18% - 1.45%)	30.30, p < 0.0001
	Male	26423	35.43% (34.85% - 36.01%)		28.52% (27.97% - 29.07%)		1.91% (1.75% - 2.08%)
7	Female	43521	34.76% (34.31% - 35.21%)	40.28, p < 0.0001	31.14% (30.70% - 31.58%)	8.97 , p-value = 0.0027	1.32% (1.22% - 1.43%)	21.33, p < 0.0001
	Male	40344	36.86% (36.39% - 37.33%)		32.10% (31.65% - 32.56%)		1.71% (1.59% - 1.84%)
8	Female	51038	35.63% (35.22% - 36.05%)	50.80, p < 0.0001	34.59% (34.18% - 35.01%)	24.79 , p-value < 0.0001	1.22% (1.13% - 1.32%)	49.89, p < 0.0001
	Male	46798	37.83% (37.39% - 38.27%)		36.12% (35.68% - 36.55%)		1.77% (1.65% - 1.90%)
9	Female	56138	35.60% (35.20% - 35.99%)	147.57, p < 0.0001	38.60% (38.20% - 39.01%)	1.84, p-value = 0.1749	1.17% (1.09% - 1.27%)	48.63, p < 0.0001
	Male	50386	39.20% (38.78% - 39.63%)		39.01% (38.58% - 39.44%)		1.68% (1.57% - 1.80%)
10	Female	61926	35.35% (34.97% - 35.73%)	337.45, p < 0.0001	43.48% (43.09% - 43.88%)	6.92 , p-value = 0.0085	1.15% (1.07% - 1.24%)	21.32, p < 0.0001
	Male	54456	40.58% (40.17% - 41.00%)		42.72% (42.30% - 43.13%)		1.46% (1.36% - 1.56%)
11	Female	74674	35.22% (34.88% - 35.56%)	1272.03, p < 0.0001	50.44% (50.08% - 50.80%)	43.54 , p-value < 0.0001	0.94% (0.87% - 1.01%)	71.40, p < 0.0001
	Male	62067	44.69% (44.30% - 45.09%)		48.65% (48.25% - 49.04%)		1.44% (1.34% - 1.53%)
12	Female	105609	35.92% (35.63% - 36.21%)	3505.57, p < 0.0001	57.81% (57.51% - 58.10%)	18.90 , p-value < 0.0001	0.80% (0.74% - 0.85%)	134.60, p < 0.0001
	Male	82730	49.49% (49.15% - 49.83%)		56.81% (56.47% - 57.14%)		1.34% (1.26% - 1.42%)
STable S2. Prevalence of astigmatism, myopia and hyperopia in children Mexican outpatients by sex and age.
Abreviatures: CI=Confidence interval. Differences of age-specific prevalences between sexes were evaluated with the chi-squared (χ2) test.

## Sheet: STable S3
		Amblyogenic ametropia
State	n	AA prevalence % (95% CI)	AI prevalence % (95% CI)	MA prevalence % (95% CI)	MI prevalence % (95% CI)	HA prevalence % (95% CI)	HI prevalence % (95% CI)
Aguascalientes	9632	1.51% (1.27% - 1.77%)	6.62% (6.14% - 7.14%)	0.21% (0.13% - 0.32%)	0.09% (0.04% - 0.18%)	0.30% (0.20% - 0.43%)	0.06% (0.02% - 0.14%)
Baja California	48316	1.45% (1.35% - 1.56%)	7.64% (7.40% - 7.88%)	0.25% (0.21% - 0.30%)	0.10% (0.07% - 0.13%)	0.52% (0.46% - 0.59%)	0.18% (0.15% - 0.22%)
Baja California Sur	1507	1.92% (1.29% - 2.75%)	6.30% (5.13% - 7.65%)	0.40% (0.15% - 0.86%)	0.13% (0.02% - 0.48%)	0.33% (0.11% - 0.77%)	0.07% (0.00% - 0.37%)
Campeche	1615	1.55% (1.00% - 2.28%)	8.92% (7.57% - 10.41%)	0.12% (0.02% - 0.45%)	0.12% (0.02% - 0.45%)	0.19% (0.04% - 0.54%)	0.12% (0.02% - 0.45%)
Chiapas	13818	2.03% (1.80% - 2.28%)	6.10% (5.71% - 6.51%)	0.35% (0.26% - 0.46%)	0.17% (0.11% - 0.25%)	0.23% (0.16% - 0.33%)	0.09% (0.04% - 0.15%)
Chihuahua	21818	2.32% (2.13% - 2.53%)	8.92% (8.55% - 9.31%)	0.30% (0.23% - 0.38%)	0.11% (0.07% - 0.16%)	0.66% (0.56% - 0.78%)	0.19% (0.13% - 0.25%)
Ciudad de Mexico	92407	2.99% (2.88% - 3.10%)	13.44% (13.22% - 13.66%)	0.30% (0.27% - 0.34%)	0.16% (0.14% - 0.19%)	0.29% (0.25% - 0.32%)	0.03% (0.02% - 0.04%)
Coahuila	17800	1.71% (1.53% - 1.92%)	9.06% (8.64% - 9.49%)	0.24% (0.17% - 0.33%)	0.10% (0.06% - 0.16%)	0.22% (0.16% - 0.31%)	0.10% (0.06% - 0.15%)
Colima	5575	0.97% (0.73% - 1.26%)	3.37% (2.91% - 3.88%)	0.14% (0.06% - 0.28%)	0.14% (0.06% - 0.28%)	0.29% (0.16% - 0.47%)	0.13% (0.05% - 0.26%)
Durango	16156	1.97% (1.77% - 2.20%)	7.71% (7.30% - 8.13%)	0.28% (0.20% - 0.37%)	0.20% (0.14% - 0.29%)	0.50% (0.40% - 0.62%)	0.11% (0.06% - 0.17%)
Estado de Mexico	147041	3.40% (3.31% - 3.49%)	14.37% (14.19% - 14.55%)	0.37% (0.34% - 0.40%)	0.21% (0.18% - 0.23%)	0.32% (0.29% - 0.35%)	0.03% (0.02% - 0.04%)
Guanajuato	42333	2.15% (2.01% - 2.29%)	7.76% (7.51% - 8.02%)	0.30% (0.25% - 0.35%)	0.20% (0.16% - 0.24%)	0.30% (0.25% - 0.35%)	0.07% (0.04% - 0.10%)
Guerrero	5597	2.29% (1.91% - 2.71%)	6.32% (5.70% - 6.99%)	0.55% (0.38% - 0.79%)	0.21% (0.11% - 0.37%)	0.29% (0.16% - 0.46%)	0.07% (0.02% - 0.18%)
Hidalgo	7015	1.94% (1.63% - 2.29%)	9.05% (8.39% - 9.75%)	0.27% (0.16% - 0.42%)	0.11% (0.05% - 0.22%)	0.29% (0.17% - 0.44%)	0.03% (0.00% - 0.10%)
Jalisco	58175	1.44% (1.35% - 1.54%)	5.71% (5.52% - 5.90%)	0.22% (0.18% - 0.26%)	0.12% (0.09% - 0.15%)	0.33% (0.29% - 0.38%)	0.08% (0.06% - 0.11%)
Michoacan	13756	2.32% (2.07% - 2.58%)	8.51% (8.04% - 8.98%)	0.51% (0.40% - 0.64%)	0.35% (0.26% - 0.46%)	0.32% (0.23% - 0.43%)	0.07% (0.03% - 0.12%)
Morelos	1656	3.14% (2.35% - 4.10%)	6.82% (5.66% - 8.15%)	0.18% (0.04% - 0.53%)	0.30% (0.10% - 0.70%)	0.48% (0.21% - 0.95%)	0.12% (0.01% - 0.44%)
Nayarit	8713	1.57% (1.32% - 1.86%)	4.64% (4.20% - 5.10%)	0.26% (0.17% - 0.40%)	0.07% (0.03% - 0.15%)	0.31% (0.20% - 0.45%)	0.05% (0.01% - 0.12%)
Nuevo Leon	47189	1.61% (1.50% - 1.73%)	7.47% (7.24% - 7.71%)	0.23% (0.19% - 0.28%)	0.11% (0.09% - 0.15%)	0.43% (0.38% - 0.50%)	0.10% (0.08% - 0.14%)
Oaxaca	6226	2.67% (2.28% - 3.10%)	8.95% (8.25% - 9.68%)	0.29% (0.17% - 0.46%)	0.16% (0.08% - 0.30%)	0.22% (0.12% - 0.38%)	0.02% (0.00% - 0.09%)
Puebla	32432	3.06% (2.87% - 3.25%)	11.48% (11.13% - 11.83%)	0.25% (0.20% - 0.31%)	0.22% (0.17% - 0.28%)	0.23% (0.18% - 0.29%)	0.04% (0.02% - 0.07%)
Queretaro	20933	2.88% (2.65% - 3.11%)	10.17% (9.76% - 10.58%)	0.27% (0.20% - 0.35%)	0.09% (0.05% - 0.14%)	0.30% (0.23% - 0.38%)	0.05% (0.03% - 0.09%)
Quintana Roo	6776	1.52% (1.24% - 1.84%)	5.65% (5.11% - 6.23%)	0.28% (0.17% - 0.44%)	0.09% (0.03% - 0.19%)	0.30% (0.18% - 0.46%)	0.03% (0.00% - 0.11%)
San Luis Potosi	15192	2.56% (2.32% - 2.82%)	10.35% (9.87% - 10.85%)	0.40% (0.31% - 0.52%)	0.22% (0.15% - 0.30%)	0.49% (0.39% - 0.62%)	0.07% (0.04% - 0.13%)
Sinaloa	32586	1.02% (0.92% - 1.14%)	5.26% (5.02% - 5.50%)	0.29% (0.24% - 0.36%)	0.12% (0.08% - 0.16%)	0.26% (0.21% - 0.33%)	0.08% (0.05% - 0.12%)
Sonora	34362	1.28% (1.16% - 1.41%)	6.92% (6.66% - 7.20%)	0.31% (0.25% - 0.37%)	0.21% (0.16% - 0.26%)	0.42% (0.35% - 0.49%)	0.15% (0.11% - 0.20%)
Tabasco	8424	2.12% (1.83% - 2.46%)	5.32% (4.85% - 5.82%)	0.34% (0.23% - 0.49%)	0.14% (0.07% - 0.25%)	0.39% (0.27% - 0.55%)	0.06% (0.02% - 0.14%)
Tamaulipas	15959	1.74% (1.54% - 1.96%)	8.95% (8.52% - 9.41%)	0.27% (0.20% - 0.36%)	0.13% (0.08% - 0.20%)	0.43% (0.34% - 0.55%)	0.10% (0.06% - 0.16%)
Tlaxcala	2923	5.99% (5.15% - 6.91%)	14.95% (13.68% - 16.30%)	0.79% (0.50% - 1.18%)	0.31% (0.14% - 0.58%)	0.68% (0.42% - 1.05%)	0.00% (0.00% - 0.13%)
Veracruz	33868	1.94% (1.79% - 2.09%)	6.79% (6.52% - 7.06%)	0.24% (0.19% - 0.29%)	0.12% (0.09% - 0.16%)	0.25% (0.20% - 0.31%)	0.04% (0.02% - 0.06%)
Yucatan	7428	2.07% (1.76% - 2.42%)	7.18% (6.60% - 7.79%)	0.23% (0.13% - 0.37%)	0.12% (0.06% - 0.23%)	0.40% (0.27% - 0.58%)	0.07% (0.02% - 0.16%)
Zacatecas	7144	2.81% (2.44% - 3.22%)	11.37% (10.64% - 12.13%)	0.21% (0.12% - 0.35%)	0.27% (0.16% - 0.42%)	0.60% (0.44% - 0.81%)	0.06% (0.02% - 0.14%)
Total	784372	2.31% (2.27% - 2.34%)	9.58% (9.52% - 9.65%)	0.30% (0.29% - 0.31%)	0.16% (0.15% - 0.17%)	0.35% (0.33% - 0.36%)	0.07% (0.07% - 0.08%)
STable S3. Prevalence of amblyogenic ametropias in Mexican children outpatients by state.
Abreviatures: CI=Confidence interval, AA=Astigmatic anisometropia, AI=Astigmatic isoametropia, MA=Myopic anisometropia, MI=Myopic isoamtreopia, HA=Hyperopic anisometropia, HI=Hyperopic isoametropia

## Sheet: STable S4
			Amblyogenic ametropia
			Astigmatic anisometropia		Astigmatic isoametropia		Myopic anisometropia		Myopic isoametropia		Hyperopic anisometropia		Hyperopic isoametropia
Age	Sex	n	Prevalence % (95% CI)	ꭓ2	Prevalence % (95% CI)	ꭓ2	Prevalence % (95% CI)	ꭓ2	Prevalence % (95% CI)	ꭓ2	Prevalence % (95% CI)	ꭓ2	Prevalence % (95% CI)	ꭓ2
6	Female	28262	1.25% (1.13% - 1.39%)	0.23, p = 0.6301	6.80% (6.51% - 7.10%)	8.56, p = 0.0034	0.30% (0.24% - 0.37%)	4.63, p = 0.0314	0.13% (0.10% - 0.18%)	0.33, p = 0.5672	0.34% (0.27% - 0.41%)	6.05, p = 0.0139	0.07% (0.04% - 0.10%)	6.97, p < 0.0083
	Male	26423	1.20% (1.08% - 1.34%)		7.45% (7.13% - 7.77%)		0.20% (0.15% - 0.27%)		0.11% (0.08% - 0.16%)		0.47% (0.39% - 0.56%)		0.14% (0.10% - 0.20%)
7	Female	43521	1.41% (1.30% - 1.53%)	0.11, p = 0.7425	7.38% (7.14% - 7.63%)	48.93, p < 0.0001	0.24% (0.20% - 0.29%)	0.10, p = 0.7460	0.14% (0.11% - 0.18%)	0.13, p = 0.7183	0.32% (0.27% - 0.38%)	7.90, p = 0.0049	0.07% (0.05% - 0.10%)	4.94, p = 0.0262
	Male	40344	1.44% (1.33% - 1.56%)		8.70% (8.42% - 8.98%)		0.23% (0.18% - 0.28%)		0.13% (0.09% - 0.17%)		0.44% (0.38% - 0.51%)		0.12% (0.09% - 0.16%)
8	Female	51038	1.74% (1.63% - 1.86%)	0.21, p < 0.6483	8.03% (7.79% - 8.27%)	80.06, p < 0.0001	0.26% (0.21% - 0.30%)	0.50, p = 0.4812	0.11% (0.08% - 0.14%)	0, p = 0.9446	0.32% (0.27% - 0.37%)	16.56, p < 0.0001	0.07% (0.05% - 0.10%)	4.94, p = 0.0263
	Male	46798	1.78% (1.67% - 1.91%)		9.65% (9.39% - 9.93%)		0.28% (0.24% - 0.33%)		0.11% (0.08% - 0.15%)		0.48% (0.42% - 0.55%)		0.11% (0.08% - 0.15%)
9	Female	56138	2.04% (1.92% - 2.16%)	1.56, p = 0.2116	8.69% (8.46% - 8.93%)	95.49, p < 0.0001	0.28% (0.24% - 0.33%)	6.49, p = 0.0109	0.15% (0.12% - 0.19%)	1.11, p = 0.2912	0.34% (0.30% - 0.39%)	3.95, p = 0.0469	0.07% (0.05% - 0.09%)	3.56, p = 0.0593
	Male	50386	2.15% (2.02% - 2.28%)		10.46% (10.19% - 10.73%)		0.20% (0.17% - 0.25%)		0.13% (0.10% - 0.16%)		0.42% (0.36% - 0.48%)		0.10% (0.08% - 0.14%)
10	Female	61926	2.40% (2.29% - 2.53%)	0.68, p < 0.4099	9.13% (8.91% - 9.36%)	131.20, p < 0.0001	0.31% (0.26% - 0.35%)	2.59, p = 0.1074	0.16% (0.13% - 0.20%)	0.21, p = 0.6429	0.31% (0.27% - 0.36%)	17.41, p < 0.0001	0.06% (0.04% - 0.08%)	3.57, p = 0.0588
	Male	54456	2.48% (2.35% - 2.62%)		11.16% (10.90% - 11.43%)		0.25% (0.21% - 0.30%)		0.15% (0.12% - 0.19%)		0.46% (0.41% - 0.52%)		0.09% (0.07% - 0.12%)
11	Female	74674	2.66% (2.55% - 2.78%)	8.32, p = 0.0039	9.12% (8.91% - 9.33%)	300.13, p < 0.0001	0.40% (0.35% - 0.44%)	13.11, p = 0.0003	0.20% (0.17% - 0.24%)	0.40, p = 0.5290	0.24% (0.21% - 0.28%)	35.60, p < 0.0001	0.05% (0.03% - 0.07%)	1.61, p = 0.2039
	Male	62067	2.92% (2.79% - 3.06%)		12.00% (11.74% - 12.25%)		0.28% (0.24% - 0.32%)		0.22% (0.19% - 0.26%)		0.43% (0.38% - 0.48%)		0.07% (0.05% - 0.09%)
12	Female	105609	2.77% (2.67% - 2.87%)	37.62, p < 0.0001	8.75% (8.58% - 8.92%)	793.30, p < 0.0001	0.40% (0.36% - 0.44%)	9.10, p < 0.0026	0.21% (0.18% - 0.23%)	5.04, p = 0.0247	0.22% (0.19% - 0.25%)	24.59, p < 0.0001	0.03% (0.02% - 0.04%)	19.21, p < 0.0001
	Male	82730	3.26% (3.14% - 3.38%)		12.76% (12.54% - 12.99%)		0.31% (0.28% - 0.35%)		0.16% (0.13% - 0.19%)		0.34% (0.30% - 0.38%)		0.07% (0.05% - 0.09%)
STable S4. Prevalence of amblyogenic ametropias in Mexican children outpatients by sex and age. Abreviatures: CI=Confidence interval

## Sheet: STable S5
State	n	RA prevalence % (95% CI)
Aguascalientes	9632	3.10% (2.77% - 3.47%)
Baja California	48316	3.80% (3.64% - 3.98%)
Baja California Sur	1507	1.86% (1.24% - 2.67%)
Campeche	1615	3.22% (2.41% - 4.20%)
Chiapas	13818	3.36% (3.06% - 3.67%)
Chihuahua	21818	1.77% (1.60% - 1.96%)
Ciudad de Mexico	92407	6.88% (6.72% - 7.04%)
Coahuila	17800	4.34% (4.04% - 4.65%)
Colima	5575	2.73% (2.31% - 3.19%)
Durango	16156	3.92% (3.62% - 4.23%)
Estado de Mexico	147041	8.02% (7.89% - 8.17%)
Guanajuato	42333	3.37% (3.20% - 3.54%)
Guerrero	5597	4.38% (3.86% - 4.95%)
Hidalgo	7015	6.03% (5.48% - 6.61%)
Jalisco	58175	3.63% (3.47% - 3.78%)
Michoacan	13756	5.25% (4.88% - 5.63%)
Morelos	1656	3.44% (2.62% - 4.44%)
Nayarit	8713	2.43% (2.12% - 2.78%)
Nuevo Leon	47189	2.85% (2.70% - 3.01%)
Oaxaca	6226	7.13% (6.50% - 7.80%)
Puebla	32432	6.85% (6.57% - 7.13%)
Queretaro	20933	5.01% (4.72% - 5.32%)
Quintana Roo	6776	2.42% (2.07% - 2.81%)
San Luis Potosi	15192	5.06% (4.71% - 5.42%)
Sinaloa	32586	1.87% (1.72% - 2.02%)
Sonora	34362	3.15% (2.97% - 3.34%)
Tabasco	8424	4.02% (3.61% - 4.47%)
Tamaulipas	15959	3.50% (3.22% - 3.80%)
Tlaxcala	2923	5.47% (4.68% - 6.36%)
Veracruz	33868	4.15% (3.94% - 4.37%)
Yucatan	7428	3.47% (3.07% - 3.92%)
Zacatecas	7144	4.77% (4.29% - 5.29%)
Total	784372	4.94% (4.89% - 4.98%)
STable S5. Prevalence of refractive amblyopia in Mexican children outpatients by state.
Abreviatures: CI=Confidence interval, RA=Refractive amblyopia

## Sheet: STable S6
Age	Sex	n	RA prevalence % (95% CI)	ꭓ2
6	Female	28262	4.52% (4.28% - 4.77%)	1.66, p < 0.1981
	Male	26423	4.76% (4.50% - 5.02%)
7	Female	43521	4.58% (4.38% - 4.78%)	10.63, p = 0.0011
	Male	40344	5.06% (4.85% - 5.28%)
8	Female	51038	4.70% (4.51% - 4.88%)	12.38, p = 0.0004
	Male	46798	5.19% (4.99% - 5.39%)
9	Female	56138	4.70% (4.53% - 4.88%)	12.91, p = 0.0003
	Male	50386	5.18% (4.99% - 5.38%)
10	Female	61926	4.81% (4.64% - 4.98%)	18.66, p < 0.0001
	Male	54456	5.37% (5.18% - 5.56%)
11	Female	74674	4.77% (4.62% - 4.93%)	31.82, p < 0.0001
	Male	62067	5.44% (5.27% - 5.63%)
12	Female	105609	4.48% (4.36% - 4.61%)	91.35, p < 0.0001
	Male	82730	5.44% (5.29% - 5.60%)
STable S6. Prevalence of refractive amblyopia in Mexican children outpatients by sex and age. Abreviatures: CI=Confidence interval

## Sheet: STable S7
		RA-Visual impairment
State	n	RA-MiVI prevalence % (95% CI)	RA-MoVI prevalence % (95% CI)	RA-SVI prevalence % (95% CI)	RA-Blindness prevalence % (95% CI)
Aguascalientes	9632	0.74% (0.58% - 0.93%)	0.19% (0.11% - 0.30%)	0.01% (0.00% - 0.06%)	0.01% (0.00% - 0.06%)
Baja California	48316	0.92% (0.84% - 1.01%)	0.31% (0.26% - 0.36%)	0.02% (0.01% - 0.03%)	0.00% (0.00% - 0.01%)
Baja California Sur	1507	0.27% (0.07% - 0.68%)	0.00% (0.00% - 0.24%)	0.00% (0.00% - 0.24%)	0.00% (0.00% - 0.24%)
Campeche	1615	0.87% (0.47% - 1.45%)	0.25% (0.07% - 0.63%)	0.00% (0.00% - 0.23%)	0.00% (0.00% - 0.23%)
Chiapas	13818	0.84% (0.69% - 1.01%)	0.35% (0.26% - 0.47%)	0.00% (0.00% - 0.03%)	0.01% (0.00% - 0.04%)
Chihuahua	21818	0.33% (0.25% - 0.41%)	0.22% (0.17% - 0.30%)	0.00% (0.00% - 0.03%)	0.00% (0.00% - 0.02%)
Ciudad de Mexico	92407	1.68% (1.60% - 1.77%)	0.49% (0.44% - 0.53%)	0.01% (0.00% - 0.02%)	0.01% (0.00% - 0.01%)
Coahuila	17800	1.15% (0.99% - 1.31%)	0.52% (0.42% - 0.63%)	0.02% (0.00% - 0.05%)	0.07% (0.04% - 0.12%)
Colima	5575	0.79% (0.57% - 1.06%)	0.38% (0.23% - 0.58%)	0.04% (0.00% - 0.13%)	0.00% (0.00% - 0.07%)
Durango	16156	0.81% (0.68% - 0.96%)	0.38% (0.29% - 0.49%)	0.03% (0.01% - 0.07%)	0.01% (0.00% - 0.04%)
Estado de Mexico	147041	1.96% (1.89% - 2.03%)	0.44% (0.41% - 0.48%)	0.01% (0.01% - 0.02%)	0.01% (0.00% - 0.01%)
Guanajuato	42333	0.66% (0.59% - 0.75%)	0.25% (0.20% - 0.30%)	0.00% (0.00% - 0.02%)	0.01% (0.00% - 0.02%)
Guerrero	5597	1.29% (1.01% - 1.62%)	0.79% (0.57% - 1.05%)	0.07% (0.02% - 0.18%)	0.00% (0.00% - 0.07%)
Hidalgo	7015	2.37% (2.02% - 2.75%)	0.53% (0.37% - 0.73%)	0.04% (0.01% - 0.12%)	0.00% (0.00% - 0.05%)
Jalisco	58175	0.99% (0.91% - 1.07%)	0.39% (0.34% - 0.45%)	0.01% (0.00% - 0.02%)	0.00% (0.00% - 0.01%)
Michoacan	13756	1.25% (1.07% - 1.45%)	0.28% (0.20% - 0.39%)	0.01% (0.00% - 0.05%)	0.00% (0.00% - 0.03%)
Morelos	1656	0.42% (0.17% - 0.87%)	0.42% (0.17% - 0.87%)	0.00% (0.00% - 0.22%)	0.00% (0.00% - 0.22%)
Nayarit	8713	0.38% (0.26% - 0.53%)	0.13% (0.06% - 0.23%)	0.00% (0.00% - 0.04%)	0.00% (0.00% - 0.04%)
Nuevo Leon	47189	0.70% (0.62% - 0.78%)	0.34% (0.29% - 0.39%)	0.01% (0.01% - 0.03%)	0.01% (0.00% - 0.03%)
Oaxaca	6226	1.65% (1.35% - 2.00%)	0.39% (0.25% - 0.57%)	0.00% (0.00% - 0.06%)	0.00% (0.00% - 0.06%)
Puebla	32432	1.74% (1.60% - 1.89%)	0.43% (0.36% - 0.50%)	0.01% (0.00% - 0.02%)	0.01% (0.00% - 0.03%)
Queretaro	20933	1.06% (0.92% - 1.20%)	0.25% (0.19% - 0.33%)	0.00% (0.00% - 0.02%)	0.00% (0.00% - 0.02%)
Quintana Roo	6776	0.50% (0.35% - 0.70%)	0.21% (0.11% - 0.35%)	0.00% (0.00% - 0.05%)	0.04% (0.01% - 0.13%)
San Luis Potosi	15192	1.31% (1.14% - 1.50%)	0.44% (0.34% - 0.56%)	0.04% (0.01% - 0.09%)	0.02% (0.00% - 0.06%)
Sinaloa	32586	0.39% (0.32% - 0.46%)	0.19% (0.14% - 0.24%)	0.01% (0.00% - 0.02%)	0.00% (0.00% - 0.01%)
Sonora	34362	0.72% (0.63% - 0.81%)	0.33% (0.28% - 0.40%)	0.01% (0.00% - 0.03%)	0.00% (0.00% - 0.02%)
Tabasco	8424	1.14% (0.92% - 1.39%)	0.33% (0.22% - 0.48%)	0.00% (0.00% - 0.04%)	0.00% (0.00% - 0.04%)
Tamaulipas	15959	0.91% (0.77% - 1.07%)	0.19% (0.13% - 0.27%)	0.00% (0.00% - 0.02%)	0.00% (0.00% - 0.02%)
Tlaxcala	2923	0.86% (0.55% - 1.26%)	0.14% (0.04% - 0.35%)	0.00% (0.00% - 0.13%)	0.00% (0.00% - 0.13%)
Veracruz	33868	1.04% (0.94% - 1.16%)	0.31% (0.25% - 0.38%)	0.01% (0.00% - 0.03%)	0.00% (0.00% - 0.01%)
Yucatan	7428	0.71% (0.53% - 0.93%)	0.59% (0.43% - 0.79%)	0.01% (0.00% - 0.07%)	0.00% (0.00% - 0.05%)
Zacatecas	7144	0.95% (0.74% - 1.21%)	0.53% (0.38% - 0.73%)	0.03% (0.00% - 0.10%)	0.00% (0.00% - 0.05%)
Total	784372	1.20% (1.18% - 1.22%)	0.37% (0.36% - 0.38%)	0.01% (0.01% - 0.01%)	0.01% (0.01% - 0.01%)
STable S7. Prevalence of refractive amblyopia related visual impairment in Mexican children outpatients by state.
Abreviatures: CI=Confidence interval, RA=Refractive amblyopia

## Sheet: STable S8
			RA-Visual impairment
			RA-MiVI		RA-MoVI		RA-SVI		RA-Blindness
Age (years)	Sex	n	Prevalence % (95% CI)	ꭓ2	Prevalence % (95% CI)	ꭓ2	Prevalence % (95% CI)	ꭓ2	Prevalence % (95% CI)	ꭓ2
6	Female	28262	1.33% (1.20% - 1.47%)	0.85, p = 0.3558	0.62% (0.53% - 0.71%)	0.71, p = 0.3997	0.03% (0.01% - 0.06%)	0.05, p = 0.8278	0.01% (0.00% - 0.03%)	0, p = 1
	Male	26423	1.49% (1.34% - 1.64%)		0.59% (0.50% - 0.69%)		0.03% (0.01% - 0.05%)		0.00% (0.00% - 0.02%)
7	Female	43521	1.32% (1.22% - 1.43%)	1.18, p = 0.2770	0.54% (0.47% - 0.61%)	5.60, p = 0.0179	0.02% (0.01% - 0.03%)	0, p = 1	0.02% (0.01% - 0.04%)	2.63, p = 0.1047
	Male	40344	1.38% (1.27% - 1.50%)		0.48% (0.41% - 0.55%)		0.02% (0.01% - 0.04%)		0.00% (0.00% - 0.02%)
8	Female	51038	1.36% (1.26% - 1.46%)	2.83, p = 0.0925	0.46% (0.41% - 0.53%)	0.60, p = 0.4369	0.01% (0.00% - 0.03%)	0.06, p = 0.8070	0.00% (0.00% - 0.01%)	0.24, p = 0.6257
	Male	46798	1.38% (1.28% - 1.49%)		0.48% (0.42% - 0.54%)		0.02% (0.01% - 0.03%)		0.01% (0.00% - 0.02%)
9	Female	56138	1.26% (1.17% - 1.36%)	3.78, p = 0.0520	0.34% (0.30% - 0.40%)	0.10, p = 0.7461	0.00% (0.00% - 0.01%)	1.16, p = 0.2814	0.01% (0.00% - 0.02%)	0, p = 1
	Male	50386	1.27% (1.17% - 1.37%)		0.39% (0.34% - 0.45%)		0.01% (0.00% - 0.03%)		0.01% (0.00% - 0.02%)
10	Female	61926	1.14% (1.05% - 1.22%)	2.56, p = 0.1096	0.33% (0.28% - 0.37%)	0.19, p = 0.6619	0.01% (0.00% - 0.02%)	0.12, p = 0.7293	0.00% (0.00% - 0.01%)	2.36, p = 0.1242
	Male	54456	1.17% (1.08% - 1.27%)		0.35% (0.30% - 0.40%)		0.01% (0.00% - 0.02%)		0.01% (0.00% - 0.02%)
11	Female	74674	1.08% (1.01% - 1.16%)	0.06, p = 0.8005	0.30% (0.26% - 0.34%)	3.30, p = 0.0693	0.01% (0.01% - 0.02%)	2.97, p = 0.0848	0.00% (0.00% - 0.01%)	0, p = 1
	Male	62067	1.22% (1.13% - 1.31%)		0.29% (0.25% - 0.33%)		0.00% (0.00% - 0.01%)		0.00% (0.00% - 0.01%)
12	Female	105609	0.92% (0.86% - 0.98%)	0.48, p = 0.4864	0.24% (0.21% - 0.27%)	0.04, p = 0.8392	0.00% (0.00% - 0.01%)	2.35, p = 0.1256	0.01% (0.00% - 0.02%)	0, p = 1
	Male	82730	1.15% (1.07% - 1.22%)		0.29% (0.26% - 0.33%)		0.01% (0.00% - 0.02%)		0.01% (0.01% - 0.02%)
STable S8. Prevalence of refractrive amblyopia related visual impairment in Mexican children outpatients by sex and age.
Abreviatures: CI=Confidence interval, RA=Refractive amblyopia, RA-MiVI=Mild visual impairment associated with refractive amblyopia, RA-MoVI=Moderate visual impairment associated with refractive amblyopia, RA-SVI=Severe impairment associated with refractive amblyopia, RA-Blindness
